# Supplementary material for: Lauroylated, Acetylated, and Succinylated Agave tequilana Fructans Fractions: Structural Characterization, Prebiotic, Antibacterial Activity and Their Effect on Lactobacillus paracasei under Gastrointestinal Conditions
Source: Polymers (Basel). 2023 Jul 21;15(14):3115. doi: 10.3390/polym15143115 (PMC10383541; doi:10.3390/polym15143115)
Supplement: Supplementary file 1 [file polymers-15-03115-s001.zip]

Archive with 1 entries (1 files):
- polymers-2448428-supplementary.pdf
